# Supplementary material for: Founder pathogenic variants in colorectal neoplasia susceptibility genes in Ashkenazi Jews undergoing colonoscopy
Source: BJC Rep. 2024 Mar 5;2:17. doi: 10.1038/s44276-024-00045-x (PMC11523938; doi:10.1038/s44276-024-00045-x)
Supplement: Supplementary file 1 — Supplementary information [file 44276_2024_45_MOESM1_ESM.xlsx]

## Sheet: Feuil1
										Foulkes et al. (2002)				Zauber et al. (2005)				Zauber et al. (2008)				Raskin et al. (2011)				Laitman et al. (2015)				Valle et al (2023)
		CPC-series		CO-patient		CPC+ CO-p		CO-control		Cases		Control		Cases		No Control		Cases		Control		Cases		Control		Cases		Control		Cases		Control
		438		162		600		165		686		566		429				504		128		2685		3310		138		147		4940		12945
Gene	Variant	Frequency
APC	c.3920T>A, p.Ile1307Lys	56	0.127854	30	0.185185	86	0.143333	0	0					54	0.125874			60	0.119048	11	0.0859375									566	0.114575	928	0.0716879
BLM	c.2207_2212delATCTGAinsTAGATTC, p.Tyr736Leufs*5	4	0.00913242	1	0.00617284	5	0.00833333	0	0					4	0.00932401			4	0.00793651	0	0
GREM1	40kb upstream duplication	2	0.00456621	0	0	2	0.00333333	0	0																	1	0.00724638	0	0
MSH2	c.1906G>C, p.Ala636Pro	3	0.00684932	1	0.00617284	4	0.00666667	0	0	3	0.00437318	0	0	3	0.00699301			3	0.00595238	1	0.0078125
MSH6	c.3956_3959delAAGC, p.(Ala1320Glufs*6)	0	0	1	0.00617284	1	0.00166667	1	0.00606061													2	0.000744879	0	0
MSH6	c.3984_3987dupGTCA, p.(Leu1330Valfs*12)	0	0	0	0	0	0	0	0													8	0.00297952	1	0.000302115
