# Supplementary material for: Founder pathogenic variants in colorectal neoplasia susceptibility genes in Ashkenazi Jews undergoing colonoscopy
Source: BJC Rep. 2024 Mar 5;2:17. doi: 10.1038/s44276-024-00045-x (PMC11523938; doi:10.1038/s44276-024-00045-x)
Supplement: Supplementary file 2 — Supplementary File [file 44276_2024_45_MOESM2_ESM.sh]

########################################################################
### Bioinformatic analysis for detection of fouder mutations in CRC samples from a Jewish population sequenced with Fluidigm+MiSeq (Amplicons genes candidats)
########################################################################

### As .bam files are only for quality control, we will redo alignment with bwa-mem

### From .bam to fastq, mate1 i mate2
#java -jar <PATH_TO_PICARD_JAR_FOLDER>/SamToFastq.jar VALIDATION_STRINGENCY=SILENT INPUT=<INPUT_BAM_FILE_PATH> FASTQ=<OUTPUT_FASTQ_PAIR1_FILE_PATH> SECOND_END_FASTQ=<OUTPUT_FASTQ_PAIR2_FILE_PATH>` 


alignments=/path/Alineaments_originals
fastq_reads=/path/Fastq_files


cd ${alignments}

for file in *.bam; do

file_res=${file##*/}
file_res1=${file_res/.bam/_1.fastq}
file_res2=${file_res/.bam/_2.fastq}


java -jar /share/apps/picard-1.78/picard-tools-1.78/SamToFastq.jar VALIDATION_STRINGENCY=SILENT INPUT=$file FASTQ=$fastq_reads/$file_res1 SECOND_END_FASTQ=$fastq_reads/$file_res2

gzip -c $fastq_reads/$file_res1  > $fastq_reads/$file_res1.gz 
gzip -c $fastq_reads/$file_res2  > $fastq_reads/$file_res2.gz 

done


########################################################################
### Alignment with bwa-mem, better for amplicons


ref_bwa=/path/references/human/1kg_v37_decoy/bwa

fastq_files=/path/Haloplex_APC
alignments=/path/Haloplex_APC/Alignments_BWAMEM

cd ${fastq_files}
     
for fl in *_1.fastq.gz; do

#fl=MI.M03555_0159.001.FLD0097.A1_pool_plates1-2_1.fastq.gz

fl_1=${fl}
fl_2=${fl_1/_1.fastq/_2.fastq}

# Map reads to the reference
/share/apps/bwa/bwa mem -M -R "@RG\tID:${fl}\tSM:blood\tLB:exome\tPL:illumina" ${ref_bwa}/human_g1k_v37_decoy.fasta ${fastq_files}/${fl_1} ${fastq_files}/${fl_2} > ${alignments}/${fl}_hg19.sam
     
done


########################################################################
#### Alignment manipulation using picard


java=/share/apps/java/java_1.8/bin/java
picard=/share/apps/picard/picard.jar

data_sam=/path/Haloplex_APC/Alignments_BWAMEM

# Sort	by	genomic	coordinate (Picard 2.2.4)

cd ${data_sam}

for fl in *_hg19.sam; do

${java} -jar ${picard} SortSam SORT_ORDER=coordinate \
   INPUT=${data_sam}/${fl} \
   OUTPUT=${data_sam}/${fl}_o.sam

done


# Sam to BAM (Picard 2.2.4)

for fl in *_o.sam; do
${java} -jar ${picard} SamFormatConverter \
     INPUT=${data_sam}/${fl} \
     OUTPUT=${data_sam}/${fl}.bam
done


# Build Bam Index

for fl in *_o.sam.bam; do
${java} -jar ${picard} BuildBamIndex I=${data_sam}/${fl}
done


### Remove intermediate files

for fl in *hg19.sam; do
rm ${fl}
done

for fl in *hg19.sam_o.sam; do
rm ${fl}
done


########################################################################
# Amplicon Coverage analysis in R custom code

pos_fragments <- read.csv("/path/bases_amplicons_u.csv",header=TRUE, sep=",")

pos_fragments$chrom<-as.character(pos_fragments$chrom)
pos_fragments$pos<-as.character(pos_fragments$pos)


base_cov<-"/path/Base_coverage"

files_B<-dir(base_cov,"*_o.bam.txt")


for (i in files_B){

#i<-c("MI.M03555_0159.001.FLD0100.D1_pool_plates1-2_1.fastq.gz_hg19.sam_o.bam.txt")

 a<-read.table(paste(base_cov,i,sep="/"), header=T, sep="\t", col.names=c("chrom","pos","Coverage"), as.is=TRUE) 
 sample_name<-substr(i,20,29)
 a$Coverage <- as.numeric(a$Coverage)
 
 names(a) <- c("chrom","pos",sample_name)
 
 a$chrom <- as.character(a$chrom)
 a$pos <- as.character(a$pos)

 
 pos_fragments <- merge(pos_fragments,a,by=c("chrom","pos"),all.x=TRUE)
 
}


## aggregate to get the amplicon average coverage

pos_fragments_noNA <-pos_fragments 
pos_fragments_noNA[is.na(pos_fragments_noNA)==TRUE] <- 0

class(pos_fragments_noNA[,6])

all_fragments_average_cov <- aggregate(pos_fragments_noNA[,3:288],list(Fragment=pos_fragments_noNA$gen),FUN=mean)

class(all_fragments_average_cov$FLD0359.G9)

write.table(all_fragments_average_cov,"/path/Amplicons_coverage.txt",sep="\t")


########################################################################
#### Variant calling


GATK=/share/apps/GATK
java=/share/apps/java/java_1.8/bin/java

ref_1kgv37decoy=/path/references/human/1kg_v37_decoy/fasta
dbsnp=/path/references/human/bisulfite/last/snps

data_bam=/path/Alignments_BWAmem
results=/path/Variants


### Unifiedgenotyper for variant calling

cd ${data_bam}

CORES=30
RAM=-Xmx120g

ulimit -n 20000


#fl=MI.M03555_0159.001.FLD0097.A1_pool_plates1-2_1.fastq.gz_hg19.sam_o.sam.bam

cd ${data_bam}

for fl in *.bam; do

${java} $RAM -jar ${GATK}/GenomeAnalysisTK.jar -nt $CORES \
   -R ${ref_1kgv37decoy}/human_g1k_v37_decoy.fasta \
   -T UnifiedGenotyper \
   -I ${data_bam}/${fl} \
   -o ${results}/${fl}.g.vcf \
   --genotype_likelihoods_model BOTH \

done


### Variant Calling was also executed with VarScan to find lower frequency variants

samtools=/share/apps/samtools/samtools
ref=/path/references/human/1kg_v37_decoy/fasta
alignments=/path/Alignments_BWAmem
variants=/path/Variants/VarScan
varscan=/path/soft/VarScan


cd ${alignments}

#fl=MI.M03555_0159.001.FLD0097.A1_pool_plates1-2_1.fastq.gz_hg19.sam_o.sam.bam

### For snps

for fl in *.bam; do
out=${fl:19:10}
$samtools mpileup -Q 0 -f ${ref}/human_g1k_v37_decoy.fasta ${alignments}/${fl} | java -jar ${varscan}/VarScan.v2.3.3.jar pileup2snp --min-avg-qual 0 >${variants}/snps/snps_varscan_${out}.txt;
done

### For indels

for fl in *_o.sam.bam; do 
out=${fl:19:10}
$samtools mpileup -Q 0 -f ${ref}/human_g1k_v37_decoy.fasta ${alignments}/${fl} |awk '($4>0)' | java -jar ${varscan}/VarScan.v2.3.3.jar pileup2indel --min-avg-qual 0 >${variants}/indels/indels_varscan_${out}.txt;
done


########################################################################

#The same analysis pipeline was executed for the pool of samples built from fastq files

########################################################################
########################################################################
